# Supplementary material for: Effectiveness of a decision aid for colorectal cancer screening on components of informed choice according to educational attainment: A randomised controlled trial
Source: PLoS One. 2020 Nov 10;15(11):e0241703. doi: 10.1371/journal.pone.0241703 (PMC7654753; doi:10.1371/journal.pone.0241703)
Supplement: S2 File — (TXT) [file pone.0241703.s003.txt]

clear
cd "E:\workdata\706932\Statistik"

use RCT_datasæt.dta
drop if gruppe_a==2 /*drop historic cohort not included in this study. */

********************************************************************
* Figure 1 (Flow chart)
********************************************************************
gen fol_up=0
replace fol_up=1 if follow_up_dato!=. /* fået follow-up spørgeskema */
label values fol_up ja_nej
gen scr_reminder=0 /* fået screeningsreminder */
replace scr_reminder=1 if paamind_dato!=.
label values scr_reminder ja_nej
replace exclusion=999 if scr_reminder==1 & fol_up==0 /* excluded because no DA/follow-up  were recieved. */

tab rtreat,m /* Allocation, missing are the excluded */
bysort gruppe_a: tab exclusion resp,m /* Exclusions and non-respondents */
tab  rtreat scr_reminder
tab resp rtreat if scr_reminder==1 & fol_up==1 /* respondents follow-up */

********************************************************************
* Table 1 (Background characteristics intervention, control and non-respondents)
********************************************************************
*Respondents: Answered both baseline and follow-up, divided into intervention and control. The rest are non-respondenter.
gen tab_1_group=1 if rtreat==1 & resp==3 & scr_reminder==1
replace tab_1_group=2 if rtreat==2 & resp==3 & scr_reminder==1
replace tab_1_group=3 if (resp==0 | resp==2) & gruppe_a==1
replace tab_1_group=3 if resp==3 & tab_1_group==. & gruppe_a==1
label define tab_1_group 1 "intervention" 2 "control" 3 "non-respondent"
label values tab_1_group tab_1_group
label var tab_1_group "LEAD 2 gruppering"

gen resp_LEAD2=tab_1_group
recode resp_LEAD2 (2=1) (3=2) /*respondents vs non-respondents*/

* Gender
tab kon tab_1_group, chi2 col /* Antal og procent */
tab kon tab_1_group if tab_1_group!=3, chi2 col /* chi2 for intervention vs. control */
tab kon resp_LEAD2, chi2 col /* chi2 for resp vs. non-resp */

* Age
tab age_group tab_1_group, chi2 col
tab age_group tab_1_group if tab_1_group!=3, chi2 col
tab age_group resp_LEAD2, chi2 col

bysort tab_1_group: ci mean age
* checking if age is normally distributed:
hist age if tab_1_group==1, w(4) name(p1) ysc(off) xsc(off) title("Intervention")
qnorm age if tab_1_group==1, name(p2) ysc(off) xsc(off) title("Intervention")
hist age if tab_1_group==2, w(4) name(p3) ysc(off) xsc(off) title("Control")
qnorm age if tab_1_group==2, name(p4) ysc(off) xsc(off) title("Control") 
hist age if tab_1_group==3, w(4) name(p5) ysc(off) xsc(off) title("Non-resp")
qnorm age if tab_1_group==3, name(p6) ysc(off) xsc(off) title("Non-resp")
graph box age, over(tab_1_group) name(p7) title("Age") ysc(off) 
graph combine p1 p2 p3 p4 p5 p6 p7
graph export AGE_tbl1_LEAD2.png, replace
graph drop _all

kwallis age if tab_1_group!=3, by(tab_1_group)
kwallis age, by(resp_LEAD2)

* Ethnicity
tab ethnicity tab_1_group, chi2 col
tab ethnicity tab_1_group if tab_1_group!=3, chi2 col
tab ethnicity resp_LEAD2, chi2 col

* Marital status
tab mar_sta tab_1_group, chi2 col
tab mar_sta tab_1_group if tab_1_group!=3, chi2 col
tab mar_sta resp_LEAD2, chi2 col

* Income
tab income tab_1_group, chi2 col
tab income tab_1_group if tab_1_group!=3, chi2 col
tab income resp_LEAD2, chi2 col

* Education
tab udd_niv tab_1_group, chi2 col
tab udd_niv tab_1_group if tab_1_group!=3, chi2 col
tab udd_niv resp_LEAD2, chi2 col

* Occupation
tab employment tab_1_group, chi2 col
tab employment tab_1_group if tab_1_group!=3, chi2 col
tab employment resp_LEAD2, chi2 col

* Municipality
tab municipality tab_1_group, chi2 col
tab municipality tab_1_group if tab_1_group!=3, chi2 col
tab municipality resp_LEAD2, chi2 col

********************************************************************
* EXTRA (uptake and socio-economics for those reached by telephone)
********************************************************************

gen extragr=1 if udfyldt_epi_2==1 & resp_LEAD2==1 /* those reached by phone */
replace extragr=2 if udfyldt_epi_2!=1 & resp_LEAD2==1 /* those answering electronic survey */
label define extragr 1"ja" 2 "nej"
label values extragr extragr
label var extragr "Telefon-respondent" 

* Gender
tab kon extragr, chi2 col /* Antal og procent */

* Age
tab age_group extragr, chi2 col
bysort extragr: ci mean age
kwallis age, by(extragr)

* Ethnicity
tab ethnicity extragr, chi2 col

* Marital status
tab mar_sta extragr, chi2 col
* Income
tab income extragr, chi2 col
* Education
tab udd_niv extragr, chi2 col
* Occupation
tab employment extragr, chi2 col
* Municipality
tab municipality extragr, chi2 col
* Uptake
tab uptake extragr, chi2 col

********************************************************************
*Dropping those not included in the analyses
********************************************************************
drop if tab_1_group==3

********************************************************************
* Table 2 (general level of knowledge and attitudes) 
********************************************************************
* Knowledge
bysort tab_1_group: ci mean kno_base if udd_niv!=.
bysort udd_niv: ci mean kno_base if tab_1_group==1
bysort udd_niv: ci mean kno_base if tab_1_group==2

* Attitudes
bysort tab_1_group: ci mean att_score_base if udd_niv!=.
bysort udd_niv: ci mean att_score_base if tab_1_group==1
bysort udd_niv: ci mean att_score_base if tab_1_group==2


********************************************************************
* Table 3 (DA effect - checking normality) 
********************************************************************
* OBS: Knowledge and attitudes are score-differences (baseline - follow-up)

* Knowledge
hist kno_dif if tab_1_group==1, name(p1) ysc(off) xsc(off) title("Intervention")
qnorm kno_dif if tab_1_group==1, name(p2) ysc(off) xsc(off) title("Intervention")
hist kno_dif if tab_1_group==2, name(p3) ysc(off) xsc(off) ti("Control")
qnorm kno_dif if tab_1_group==2, name(p4) ysc(off) xsc(off) ti("Control")
graph combine p1 p2 p3 p4
graph export KNO_tbl2_LEAD2.png, replace
graph drop _all

* Attitudes
hist att_dif if tab_1_group==1, name(p1) ysc(off) xsc(off) title("Intervention")
qnorm att_dif if tab_1_group==1, name(p2) ysc(off) xsc(off) title("Intervention")
hist att_dif if tab_1_group==2, name(p3) ysc(off) xsc(off) ti("Control")
qnorm att_dif if tab_1_group==2, name(p4) ysc(off) xsc(off) ti("Control")
graph combine p1 p2 p3 p4
graph export ATT_tbl2_LEAD2.png, replace
graph drop _all

* Decisional conflict
hist dco if tab_1_group==1, name(p1) ysc(off) xsc(off) title("Intervention")
qnorm dco if tab_1_group==1, name(p2) ysc(off) xsc(off) title("Intervention")
hist dco if tab_1_group==2, name(p3) ysc(off) xsc(off) ti("Control")
qnorm dco if tab_1_group==2, name(p4) ysc(off) xsc(off) ti("Control")
graph combine p1 p2 p3 p4
graph export DCO_tbl1_LEAD2.png, replace
graph drop _all

********************************************************************
* Table 3 (Outcomes)
********************************************************************

gen study=tab_1_group

* Knowledge
bysort study: ci mean kno_dif
bysort study: ci mean kno_dif if udd_niv==1 /* Low */
bysort study: ci mean kno_dif if udd_niv==2 /* Medium */
bysort study: ci mean kno_dif if udd_niv==3 /* High */

regress kno_dif ib2.study
bysort udd_niv: regress kno_dif ib2.study

* Attitudes
bysort study: ci mean att_dif
bysort study: ci mean att_dif if udd_niv==1 /* Low */
bysort study: ci mean att_dif if udd_niv==2 /* Medium */
bysort study: ci mean att_dif if udd_niv==3 /* High */

regress att_dif ib2.study
bysort udd_niv: regress att_dif ib2.study

* Uptake
prop uptake, over(study)
prop uptake if udd_niv==1, over(study) /* Low */
prop uptake if udd_niv==2, over(study) /* Medium */
prop uptake if udd_niv==3, over(study) /* High */

*binreg uptake ib2.study, rr
binreg uptake ib2.study, rd
*bysort udd_niv: binreg uptake ib2.study, rr
bysort udd_niv: binreg uptake ib2.study, rd

* Decisional conflict
bysort study: ci mean dco
bysort study: ci mean dco if udd_niv==1 /* Low */
bysort study: ci mean dco if udd_niv==2 /* Medium */
bysort study: ci mean dco if udd_niv==3 /* High */

regress dco ib2.study
bysort udd_niv: regress dco ib2.study

********************************************************************
* Table 3 (Outcomes - Wald test) 
********************************************************************

*Knowledge#education
regress kno_dif ib2.study##ib1.udd_niv
testparm ib2.study#ib1.udd_niv

*Attitudes#education
regress att_dif ib2.study##ib1.udd_niv
testparm ib2.study#ib1.udd_niv

*Uptake#education
binreg uptake ib2.study##ib1.udd_niv, rd
testparm ib2.study#ib1.udd_niv

*Decisional conflict#education
regress dco ib2.study##ib1.udd_niv
testparm ib2.study#ib1.udd_niv

********************************************************************
* Table 4 (DA usage) 
********************************************************************
* tab_1_group=1 defines the intervention group
* udd_niv defines educational attainmet 
* link_anvendt=1 defines those who have stated to use the link (9=missing)

recode link_anvendt (.=9)

tab udd_niv link_anvendt if tab_1_group==1 & link_anvendt!=9, chi2 row
prop link_anvendt if tab_1_group==1 & link_anvendt!=9, over(udd_niv) 
prop link_anvendt if tab_1_group==1 & udd_niv!=. & link_anvendt!=9

tab uptake link_anvendt if tab_1_group==1 & udd_niv!=. & link_anvendt!=9, col
prop uptake if tab_1_group==1 & link_anvendt!=9 & udd_niv!=., over(link_anvendt)

bysort udd_niv: tab uptake link_anvendt if tab_1_group==1 & udd_niv!=. & link_anvendt!=9, col
prop uptake if tab_1_group==1 & link_anvendt!=9 & udd_niv==1, over(link_anvendt)
prop uptake if tab_1_group==1 & link_anvendt!=9 & udd_niv==2, over(link_anvendt)
prop uptake if tab_1_group==1 & link_anvendt!=9 & udd_niv==3, over(link_anvendt)

prtest uptake if tab_1_group==1 & udd_niv!=. & link_anvendt!=9, by(link_anvendt)
prtest uptake if tab_1_group==1 & udd_niv!=. & link_anvendt!=9 & udd_niv==1, by(link_anvendt)
prtest uptake if tab_1_group==1 & udd_niv!=. & link_anvendt!=9 & udd_niv==2, by(link_anvendt)
prtest uptake if tab_1_group==1 & udd_niv!=. & link_anvendt!=9 & udd_niv==3, by(link_anvendt)
ztest uptake if tab_1_group==1 & udd_niv!=. & link_anvendt!=9 & udd_niv==3, by(link_anvendt)

********************************************************************
* Table 5 (Per protocol analyses) 
********************************************************************
* Mean knowledge among DA-users and the control group and comparison.
* Likewise for attitudes, uptake and decisional conflict.


* Defining users and controls:
gen perpro=.
replace perpro=1 if link_anvendt==1 & tab_1_group==1
replace perpro=2 if tab_1_group==2
label define perpro 1 "DA users" 2 "Control"
label values perpro perpro

* Knowledge
bysort perpro: ci mean kno_dif
regress kno_dif ib2.perpro

* Attitudes
bysort perpro: ci mean att_dif
regress att_dif ib2.perpro

* Uptake
prop uptake, over(perpro)
binreg uptake ib2.perpro, rd

* Decisional conflict
bysort perpro: ci mean dco
regress dco ib2.perpro
